# Supplementary material for: Degradation Behaviors of Polylactic Acid, Polyglycolic Acid, and Their Copolymer Films in Simulated Marine Environments
Source: Polymers (Basel). 2024 Jun 21;16(13):1765. doi: 10.3390/polym16131765 (PMC11244091; doi:10.3390/polym16131765)
Supplement: Supplementary file 1 [file polymers-16-01765-s001.zip]

Archive with 1 entries (1 files):
- polymers-3030047-supplementary.pdf
